# Supplementary material for: Identifying prognostic genes related PANoptosis in lung adenocarcinoma and developing prediction model based on bioinformatics analysis
Source: Sci Rep. 2023 Oct 20;13:17956. doi: 10.1038/s41598-023-45005-6 (PMC10589340; doi:10.1038/s41598-023-45005-6)
Supplement: Supplementary file 4 — Supplementary Table S1. [file 41598_2023_45005_MOESM4_ESM.xls]

Id	fustat	age	gender	stge	T	M	N
TCGA-44-3917	Alive	<=65	FEMALE	Stge I	T2	M0	N0
TCGA-35-4123	Alive	<=65	MALE	Stge I	T1	M0	N0
TCGA-L9-A5IP	Dead	<=65	FEMALE	Stge IV	T3	M1	N2
TCGA-53-7624	Dead	<=65	FEMALE	Stge IV	T2	M1	N0
TCGA-55-8512	Dead	<=65	MALE	Stge IV	T1	M1	N1
TCGA-05-4420	Alive	<=65	MALE	Stge I	T2	M0	N0
TCGA-73-A9RS	Dead	<=65	MALE	Stge II	T3	M0	N0
TCGA-38-4632	Dead	<=65	MALE	Stge IV	T2	M1	N1
TCGA-50-5051	Dead	<=65	FEMALE	Stge III	T2	M0	N2
TCGA-86-8076	Alive	<=65	MALE	Stge I	T1	M0	N0
TCGA-95-7948	Alive	<=65	FEMALE	Stge I	T2	M0	N0
TCGA-69-7973	Alive	<=65	FEMALE	Stge I	T2	M0	N0
TCGA-44-2666	Dead	<=65	MALE	Stge I	T2	M0	N0
TCGA-86-8358	Alive	<=65	MALE	Stge I	T2	M0	N0
TCGA-49-4490	Dead	<=65	FEMALE	Stge III	T3	M0	N2
TCGA-73-4676	Alive	<=65	MALE	Stge II	T2	M0	N1
TCGA-97-A4M6	Alive	<=65	FEMALE	Stge I	T1	M0	N0
TCGA-78-7535	Dead	<=65	MALE	Stge I	T2	M0	N0
TCGA-86-8279	Alive	<=65	MALE	Stge II	T2	M0	N1
TCGA-05-4398	Alive	<=65	FEMALE	Stge III	T4	M0	N3
TCGA-50-5930	Dead	<=65	MALE	Stge III	T2	M0	N2
TCGA-44-7670	Alive	<=65	FEMALE	Stge II	T1	M0	N1
TCGA-L4-A4E5	Alive	<=65	FEMALE	Stge I	T1	M0	N0
TCGA-71-6725	Alive	<=65	FEMALE	Stge I	T2	M0	N0
TCGA-86-A4D0	Dead	<=65	MALE	Stge II	T2	M0	N0
TCGA-50-6593	Dead	<=65	FEMALE	Stge III	T1	M0	N2
TCGA-NJ-A7XG	Alive	<=65	MALE	Stge III	T4	M0	N1
TCGA-86-8674	Alive	<=65	MALE	Stge II	T2	M0	N1
TCGA-NJ-A4YF	Alive	<=65	FEMALE	Stge I	T1	M0	N0
TCGA-99-8028	Alive	<=65	FEMALE	Stge I	T1	M0	N0
TCGA-55-7910	Alive	<=65	FEMALE	Stge II	T2	M0	N0
TCGA-55-8094	Alive	<=65	MALE	Stge IV	T2	M1	N0
TCGA-49-4510	Dead	<=65	FEMALE	Stge II	T2	M0	N1
TCGA-05-4417	Alive	<=65	FEMALE	Stge I	T2	M0	N0
TCGA-44-2668	Alive	<=65	MALE	Stge I	T2	M0	N0
TCGA-53-7813	Alive	<=65	FEMALE	Stge III	T4	M0	N0
TCGA-78-7145	Dead	<=65	FEMALE	Stge IV	T4	M1	N1
TCGA-73-4666	Alive	<=65	FEMALE	Stge IV	T1	M1	N0
TCGA-86-8359	Dead	<=65	MALE	Stge III	T3	M0	N2
TCGA-86-6562	Dead	<=65	MALE	Stge II	T2	M0	N1
TCGA-97-A4M1	Alive	<=65	FEMALE	Stge I	T1	M0	N0
TCGA-4B-A93V	Alive	<=65	FEMALE	Stge I	T1	M0	N0
TCGA-44-7672	Alive	<=65	FEMALE	Stge I	T1	M0	N0
TCGA-55-6969	Alive	<=65	MALE	Stge I	T2	M0	N0
TCGA-67-6215	Alive	<=65	FEMALE	Stge I	T2	M0	N0
TCGA-NJ-A4YP	Alive	<=65	MALE	Stge I	T2	M0	N0
TCGA-55-6981	Dead	<=65	FEMALE	Stge III	T1	M0	N2
TCGA-78-7220	Dead	<=65	FEMALE	Stge III	T2	M0	N2
TCGA-44-5643	Alive	<=65	MALE	Stge III	T2	M0	N2
TCGA-MP-A4SW	Dead	<=65	MALE	Stge II	T2	M0	N1
TCGA-78-8662	Dead	<=65	FEMALE	Stge I	T2	M0	N0
TCGA-62-A46R	Dead	<=65	FEMALE	Stge I	T2	M0	N0
TCGA-44-8117	Alive	<=65	FEMALE	Stge I	T2	M0	N0
TCGA-55-7576	Alive	<=65	MALE	Stge I	T2	M0	N0
TCGA-86-8280	Alive	<=65	FEMALE	Stge II	T2	M0	N0
TCGA-62-8398	Dead	<=65	MALE	Stge III	T2	M0	N2
TCGA-50-5941	Alive	<=65	FEMALE	Stge III	T2	M0	N2
TCGA-44-2665	Alive	<=65	FEMALE	Stge II	T2	M0	N1
TCGA-55-1596	Alive	<=65	MALE	Stge II	T2	M0	N1
TCGA-64-5781	Alive	<=65	FEMALE	Stge I	T2	M0	N0
TCGA-97-8175	Alive	<=65	FEMALE	Stge I	T2	M0	N0
TCGA-44-6774	Alive	<=65	FEMALE	Stge III	T1	M0	N2
TCGA-L9-A743	Alive	<=65	MALE	Stge II	T2	M0	N1
TCGA-55-6980	Alive	<=65	MALE	Stge I	T1	M0	N0
TCGA-55-8089	Dead	<=65	MALE	Stge I	T1	M0	N0
TCGA-55-8206	Alive	<=65	MALE	Stge I	T1	M0	N0
TCGA-78-7542	Dead	<=65	MALE	Stge I	T2	M0	N0
TCGA-86-A4JF	Alive	<=65	MALE	Stge II	T3	M0	N0
TCGA-05-4415	Dead	<=65	MALE	Stge III	T4	M0	N2
TCGA-05-5428	Alive	<=65	MALE	Stge II	T1	M0	N1
TCGA-67-3776	Alive	<=65	FEMALE	Stge II	T2	M0	N1
TCGA-67-6216	Alive	<=65	FEMALE	Stge I	T1	M0	N0
TCGA-MN-A4N4	Alive	<=65	MALE	Stge I	T1	M0	N0
TCGA-86-8585	Alive	<=65	MALE	Stge I	T2	M0	N0
TCGA-64-1679	Alive	<=65	FEMALE	Stge III	T1	M0	N2
TCGA-50-5936	Dead	<=65	MALE	Stge III	T2	M0	N2
TCGA-44-6144	Alive	<=65	MALE	Stge I	T1	M0	N0
TCGA-64-1676	Alive	<=65	MALE	Stge I	T1	M0	N0
TCGA-73-7498	Alive	<=65	FEMALE	Stge I	T1	M0	N0
TCGA-05-4390	Alive	<=65	FEMALE	Stge I	T2	M0	N0
TCGA-55-8616	Alive	<=65	FEMALE	Stge I	T2	M0	N0
TCGA-44-8120	Alive	<=65	MALE	Stge I	T2	M0	N0
TCGA-86-8073	Alive	<=65	MALE	Stge I	T2	M0	N0
TCGA-MP-A4TF	Dead	<=65	FEMALE	Stge II	T2	M0	N0
TCGA-78-8648	Dead	<=65	FEMALE	Stge II	T3	M0	N0
TCGA-78-7158	Dead	<=65	FEMALE	Stge III	T4	M0	N2
TCGA-78-8640	Alive	<=65	MALE	Stge II	T1	M0	N1
TCGA-55-6979	Dead	<=65	FEMALE	Stge II	T2	M0	N1
TCGA-78-7150	Dead	<=65	MALE	Stge II	T2	M0	N1
TCGA-73-4675	Alive	<=65	MALE	Stge III	T3	M0	N1
TCGA-83-5908	Alive	<=65	FEMALE	Stge I	T1	M0	N0
TCGA-91-6840	Alive	<=65	FEMALE	Stge I	T1	M0	N0
TCGA-05-4430	Alive	<=65	FEMALE	Stge I	T2	M0	N0
TCGA-44-2656	Alive	<=65	MALE	Stge I	T2	M0	N0
TCGA-97-8177	Alive	<=65	FEMALE	Stge I	T2	M0	N0
TCGA-55-8620	Dead	<=65	MALE	Stge IV	T1	M1	N1
TCGA-05-5429	Dead	<=65	MALE	Stge III	T3	M0	N2
TCGA-MN-A4N1	Alive	<=65	MALE	Stge II	T2	M0	N1
TCGA-44-3918	Alive	<=65	FEMALE	Stge I	T1	M0	N0
TCGA-50-7109	Dead	<=65	MALE	Stge I	T1	M0	N0
TCGA-44-6148	Alive	<=65	MALE	Stge I	T1	M0	N0
TCGA-71-8520	Dead	<=65	FEMALE	Stge I	T2	M0	N0
TCGA-64-5778	Alive	<=65	MALE	Stge I	T2	M0	N0
TCGA-64-5774	Alive	<=65	MALE	Stge I	T2	M0	N0
TCGA-78-7163	Alive	<=65	MALE	Stge I	T2	M0	N0
TCGA-44-4112	Alive	<=65	FEMALE	Stge I	T2	M0	N0
TCGA-97-A4M0	Alive	<=65	FEMALE	Stge I	T2	M0	N0
TCGA-69-A59K	Alive	<=65	FEMALE	Stge II	T3	M0	N0
TCGA-78-7160	Alive	<=65	MALE	Stge IV	T4	M1	N2
TCGA-55-6968	Dead	<=65	MALE	Stge IV	T1	M1	N0
TCGA-86-7714	Dead	<=65	FEMALE	Stge III	T1	M0	N2
TCGA-35-5375	Alive	<=65	MALE	Stge III	T2	M0	N2
TCGA-64-5779	Alive	<=65	MALE	Stge III	T2	M0	N2
TCGA-49-4505	Dead	<=65	FEMALE	Stge II	T2	M0	N1
TCGA-55-6975	Dead	<=65	MALE	Stge II	T2	M0	N1
TCGA-MP-A4SY	Dead	<=65	MALE	Stge II	T2	M0	N1
TCGA-95-7567	Alive	<=65	MALE	Stge II	T2	M0	N1
TCGA-86-8054	Alive	<=65	MALE	Stge II	T2	M0	N1
TCGA-64-1681	Dead	<=65	FEMALE	Stge I	T1	M0	N0
TCGA-99-8032	Alive	<=65	MALE	Stge I	T1	M0	N0
TCGA-86-8668	Alive	<=65	FEMALE	Stge I	T1	M0	N0
TCGA-86-8673	Alive	<=65	MALE	Stge I	T2	M0	N0
TCGA-78-7156	Dead	<=65	MALE	Stge IV	T4	M1	N1
TCGA-62-8399	Alive	<=65	MALE	Stge III	T2	M0	N2
TCGA-95-A4VN	Alive	<=65	FEMALE	Stge II	T2	M0	N1
TCGA-44-6145	Alive	<=65	FEMALE	Stge I	T1	M0	N0
TCGA-MP-A4TJ	Dead	<=65	FEMALE	Stge I	T1	M0	N0
TCGA-78-7143	Dead	<=65	FEMALE	Stge I	T2	M0	N0
TCGA-86-7955	Alive	<=65	MALE	Stge I	T2	M0	N0
TCGA-64-1680	Alive	<=65	MALE	Stge IV	T2	M1	N2
TCGA-50-6591	Dead	<=65	FEMALE	Stge IV	T2	M1	N0
TCGA-55-A48X	Alive	<=65	FEMALE	Stge II	T1	M0	N1
TCGA-86-8278	Alive	<=65	FEMALE	Stge II	T2	M0	N1
TCGA-97-8176	Dead	<=65	MALE	Stge III	T3	M0	N1
TCGA-50-8457	Alive	<=65	FEMALE	Stge I	T1	M0	N0
TCGA-MN-A4N5	Alive	<=65	MALE	Stge I	T1	M0	N0
TCGA-86-A4P7	Alive	<=65	FEMALE	Stge I	T2	M0	N0
TCGA-86-8056	Alive	<=65	FEMALE	Stge III	T4	M0	N0
TCGA-38-4627	Dead	<=65	FEMALE	Stge II	T1	M0	N1
TCGA-62-A471	Alive	<=65	MALE	Stge II	T2	M0	N1
TCGA-55-8085	Alive	<=65	MALE	Stge I	T1	M0	N0
TCGA-86-8669	Alive	<=65	MALE	Stge I	T1	M0	N0
TCGA-55-7574	Dead	<=65	FEMALE	Stge I	T2	M0	N0
TCGA-44-7671	Alive	<=65	MALE	Stge I	T2	M0	N0
TCGA-44-6146	Alive	<=65	MALE	Stge II	T3	M0	N0
TCGA-62-8394	Dead	<=65	FEMALE	Stge III	T4	M0	N2
TCGA-44-2659	Alive	<=65	FEMALE	Stge II	T1	M0	N1
TCGA-05-4427	Alive	<=65	FEMALE	Stge II	T2	M0	N1
TCGA-38-4628	Dead	<=65	FEMALE	Stge II	T2	M0	N1
TCGA-05-5423	Alive	<=65	MALE	Stge II	T2	M0	N1
TCGA-05-4397	Dead	<=65	MALE	Stge II	T2	M0	N1
TCGA-44-2655	Alive	<=65	FEMALE	Stge I	T1	M0	N0
TCGA-73-4662	Alive	<=65	FEMALE	Stge I	T1	M0	N0
TCGA-55-1592	Dead	<=65	MALE	Stge I	T2	M0	N0
TCGA-78-7153	Alive	<=65	FEMALE	Stge I	T2	M0	N0
TCGA-62-A46O	Dead	<=65	FEMALE	Stge I	T2	M0	N0
TCGA-44-2662	Alive	<=65	MALE	Stge I	T2	M0	N0
TCGA-62-A46P	Dead	<=65	MALE	Stge I	T2	M0	N0
TCGA-78-7152	Alive	<=65	MALE	Stge I	T2	M0	N0
TCGA-NJ-A4YG	Alive	<=65	MALE	Stge I	T2	M0	N0
TCGA-86-7701	Alive	>65	MALE	Stge IV	T2	M1	N0
TCGA-05-4384	Alive	>65	MALE	Stge III	T2	M0	N2
TCGA-73-4659	Dead	>65	MALE	Stge III	T2	M0	N2
TCGA-95-A4VP	Alive	>65	FEMALE	Stge III	T2	M0	N2
TCGA-73-4668	Alive	>65	FEMALE	Stge II	T2	M0	N1
TCGA-05-4432	Alive	>65	MALE	Stge II	T2	M0	N1
TCGA-44-2664	Alive	>65	FEMALE	Stge I	T1	M0	N0
TCGA-97-A4M2	Alive	>65	MALE	Stge I	T1	M0	N0
TCGA-86-8075	Alive	>65	FEMALE	Stge I	T2	M0	N0
TCGA-78-7540	Alive	>65	FEMALE	Stge I	T2	M0	N0
TCGA-38-4625	Alive	>65	FEMALE	Stge I	T2	M0	N0
TCGA-05-4434	Dead	>65	FEMALE	Stge IV	T4	M1	N1
TCGA-05-5420	Alive	>65	MALE	Stge III	T2	M0	N2
TCGA-78-7147	Dead	>65	FEMALE	Stge II	T2	M0	N1
TCGA-95-8494	Alive	>65	MALE	Stge II	T2	M0	N1
TCGA-50-5942	Alive	>65	FEMALE	Stge I	T1	M0	N0
TCGA-L4-A4E6	Alive	>65	MALE	Stge I	T1	M0	N0
TCGA-95-7947	Alive	>65	MALE	Stge I	T1	M0	N0
TCGA-49-4501	Dead	>65	FEMALE	Stge I	T2	M0	N0
TCGA-78-7633	Alive	>65	MALE	Stge I	T2	M0	N0
TCGA-05-4249	Alive	>65	MALE	Stge I	T2	M0	N0
TCGA-MP-A4SV	Dead	>65	MALE	Stge I	T2	M0	N0
TCGA-97-8174	Dead	>65	MALE	Stge II	T2	M0	N0
TCGA-MP-A4T8	Dead	>65	MALE	Stge III	T2	M0	N2
TCGA-55-1594	Alive	>65	MALE	Stge III	T2	M0	N2
TCGA-49-4506	Dead	>65	FEMALE	Stge II	T2	M0	N1
TCGA-MP-A4T4	Dead	>65	FEMALE	Stge II	T2	M0	N1
TCGA-05-5425	Alive	>65	MALE	Stge II	T2	M0	N1
TCGA-S2-AA1A	Alive	>65	FEMALE	Stge I	T1	M0	N0
TCGA-86-7954	Alive	>65	FEMALE	Stge I	T2	M0	N0
TCGA-05-4422	Alive	>65	MALE	Stge I	T2	M0	N0
TCGA-05-4382	Alive	>65	MALE	Stge I	T2	M0	N0
TCGA-78-7155	Dead	>65	MALE	Stge I	T2	M0	N0
TCGA-50-8459	Alive	>65	MALE	Stge II	T3	M0	N0
TCGA-38-4629	Dead	>65	MALE	Stge II	T3	M0	N0
TCGA-73-4670	Alive	>65	FEMALE	Stge IV	T2	M1	N0
TCGA-78-7536	Dead	>65	MALE	Stge III	T2	M0	N2
TCGA-05-4418	Dead	>65	MALE	Stge III	T3	M0	N2
TCGA-78-8660	Dead	>65	MALE	Stge II	T2	M0	N1
TCGA-L9-A7SV	Alive	>65	MALE	Stge II	T2	M0	N1
TCGA-44-2661	Alive	>65	FEMALE	Stge I	T1	M0	N0
TCGA-50-5944	Alive	>65	FEMALE	Stge I	T1	M0	N0
TCGA-35-4122	Alive	>65	MALE	Stge I	T1	M0	N0
TCGA-97-A4M3	Alive	>65	FEMALE	Stge I	T1	M0	N0
TCGA-55-8203	Alive	>65	FEMALE	Stge I	T1	M0	N0
TCGA-86-7953	Alive	>65	FEMALE	Stge I	T1	M0	N0
TCGA-NJ-A4YQ	Alive	>65	FEMALE	Stge I	T1	M0	N0
TCGA-69-7763	Alive	>65	MALE	Stge I	T1	M0	N0
TCGA-05-5715	Alive	>65	FEMALE	Stge I	T2	M0	N0
TCGA-44-7661	Alive	>65	FEMALE	Stge I	T2	M0	N0
TCGA-55-A48Y	Alive	>65	MALE	Stge II	T2	M0	N0
TCGA-78-7161	Alive	>65	FEMALE	Stge II	T3	M0	N0
TCGA-05-4425	Alive	>65	FEMALE	Stge IV	T2	M1	N0
TCGA-62-A46Y	Dead	>65	FEMALE	Stge III	T2	M0	N2
TCGA-49-6742	Alive	>65	MALE	Stge II	T2	M0	N1
TCGA-86-7711	Alive	>65	MALE	Stge II	T2	M0	N1
TCGA-67-3770	Alive	>65	FEMALE	Stge I	T1	M0	N0
TCGA-05-4389	Alive	>65	MALE	Stge I	T1	M0	N0
TCGA-MP-A4TH	Alive	>65	FEMALE	Stge I	T1	M0	N0
TCGA-99-AA5R	Alive	>65	FEMALE	Stge I	T1	M0	N0
TCGA-91-6828	Alive	>65	MALE	Stge I	T1	M0	N0
TCGA-69-7980	Alive	>65	FEMALE	Stge I	T1	M0	N0
TCGA-55-7281	Alive	>65	FEMALE	Stge I	T1	M0	N0
TCGA-50-5049	Alive	>65	MALE	Stge I	T2	M0	N0
TCGA-86-7713	Alive	>65	MALE	Stge II	T2	M0	N0
TCGA-62-8397	Alive	>65	FEMALE	Stge II	T3	M0	N0
TCGA-62-A472	Alive	>65	MALE	Stge II	T3	M0	N0
TCGA-05-4424	Alive	>65	MALE	Stge II	T3	M0	N0
TCGA-93-A4JN	Alive	>65	MALE	Stge IV	T2	M1	N0
TCGA-78-7146	Dead	>65	FEMALE	Stge III	T2	M0	N2
TCGA-MP-A4TD	Dead	>65	MALE	Stge III	T2	M0	N2
TCGA-55-6984	Dead	>65	FEMALE	Stge II	T2	M0	N1
TCGA-62-A46U	Alive	>65	FEMALE	Stge II	T2	M0	N1
TCGA-78-7148	Dead	>65	MALE	Stge II	T2	M0	N1
TCGA-95-7562	Dead	>65	MALE	Stge II	T2	M0	N1
TCGA-44-3919	Alive	>65	FEMALE	Stge I	T1	M0	N0
TCGA-MP-A4T2	Dead	>65	MALE	Stge I	T1	M0	N0
TCGA-69-8255	Alive	>65	MALE	Stge I	T1	M0	N0
TCGA-50-6592	Dead	>65	FEMALE	Stge I	T2	M0	N0
TCGA-05-4426	Alive	>65	MALE	Stge I	T2	M0	N0
TCGA-64-5775	Dead	>65	MALE	Stge III	T4	M0	N0
TCGA-78-7149	Alive	>65	MALE	Stge III	T4	M0	N0
TCGA-99-8025	Alive	>65	FEMALE	Stge III	T3	M0	N2
TCGA-78-7154	Dead	>65	MALE	Stge III	T3	M0	N2
TCGA-50-5933	Dead	>65	MALE	Stge III	T4	M0	N2
TCGA-MP-A4TI	Dead	>65	MALE	Stge II	T2	M0	N1
TCGA-86-8671	Alive	>65	FEMALE	Stge II	T2	M0	N1
TCGA-50-5044	Dead	>65	FEMALE	Stge III	T4	M0	N1
TCGA-38-7271	Dead	>65	FEMALE	Stge I	T1	M0	N0
TCGA-49-4487	Dead	>65	FEMALE	Stge I	T1	M0	N0
TCGA-49-4486	Dead	>65	MALE	Stge I	T1	M0	N0
TCGA-97-8179	Alive	>65	MALE	Stge I	T1	M0	N0
TCGA-38-4631	Dead	>65	FEMALE	Stge I	T2	M0	N0
TCGA-50-6590	Dead	>65	FEMALE	Stge I	T2	M0	N0
TCGA-50-5066	Alive	>65	MALE	Stge I	T2	M0	N0
TCGA-78-7537	Dead	>65	MALE	Stge I	T2	M0	N0
TCGA-55-6972	Dead	>65	MALE	Stge I	T2	M0	N0
TCGA-62-8402	Dead	>65	FEMALE	Stge III	T2	M0	N2
TCGA-86-6851	Alive	>65	FEMALE	Stge II	T1	M0	N1
TCGA-67-6217	Alive	>65	FEMALE	Stge II	T2	M0	N1
TCGA-49-4507	Dead	>65	FEMALE	Stge III	T3	M0	N1
TCGA-44-A47G	Alive	>65	FEMALE	Stge I	T1	M0	N0
TCGA-55-8208	Alive	>65	FEMALE	Stge I	T1	M0	N0
TCGA-55-7995	Alive	>65	FEMALE	Stge I	T1	M0	N0
TCGA-44-A4SS	Alive	>65	MALE	Stge I	T1	M0	N0
TCGA-67-3774	Alive	>65	FEMALE	Stge I	T2	M0	N0
TCGA-62-A46S	Dead	>65	MALE	Stge I	T2	M0	N0
TCGA-69-7760	Alive	>65	MALE	Stge II	T3	M0	N0
TCGA-44-8119	Alive	>65	MALE	Stge II	T3	M0	N0
TCGA-50-6595	Dead	>65	FEMALE	Stge III	T2	M0	N2
TCGA-44-3396	Alive	>65	FEMALE	Stge III	T2	M0	N2
TCGA-50-5072	Dead	>65	MALE	Stge III	T2	M0	N2
TCGA-95-A4VK	Alive	>65	FEMALE	Stge III	T2	M0	N2
TCGA-64-5815	Alive	>65	MALE	Stge II	T2	M0	N1
TCGA-44-A47F	Alive	>65	MALE	Stge II	T2	M0	N1
TCGA-55-1595	Alive	>65	FEMALE	Stge I	T1	M0	N0
TCGA-50-8460	Alive	>65	MALE	Stge I	T1	M0	N0
TCGA-97-A4M7	Alive	>65	MALE	Stge I	T1	M0	N0
TCGA-05-4405	Alive	>65	FEMALE	Stge I	T2	M0	N0
TCGA-55-6986	Alive	>65	FEMALE	Stge I	T2	M0	N0
TCGA-99-7458	Alive	>65	FEMALE	Stge III	T4	M0	N0
TCGA-MP-A4T7	Dead	>65	FEMALE	Stge IV	T2	M1	N0
TCGA-50-5932	Dead	>65	MALE	Stge II	T2	M0	N1
TCGA-MP-A4TA	Dead	>65	FEMALE	Stge I	T1	M0	N0
TCGA-78-7162	Dead	>65	MALE	Stge I	T1	M0	N0
TCGA-69-7764	Alive	>65	MALE	Stge I	T1	M0	N0
TCGA-50-5931	Dead	>65	FEMALE	Stge I	T2	M0	N0
TCGA-38-4630	Dead	>65	FEMALE	Stge I	T2	M0	N0
TCGA-97-8172	Alive	>65	FEMALE	Stge I	T2	M0	N0
TCGA-78-7539	Alive	>65	FEMALE	Stge II	T2	M0	N0
TCGA-53-7626	Dead	>65	FEMALE	Stge II	T1	M0	N1
TCGA-05-4396	Dead	>65	MALE	Stge III	T4	M0	N1
TCGA-MP-A5C7	Alive	>65	FEMALE	Stge I	T2	M0	N0
TCGA-05-4403	Alive	>65	MALE	Stge I	T2	M0	N0
TCGA-55-8205	Alive	>65	FEMALE	Stge II	T2	M0	N0
TCGA-78-7167	Dead	>65	MALE	Stge IV	T2	M1	N0
TCGA-MP-A4TC	Dead	>65	MALE	Stge III	T1	M0	N2
TCGA-64-1677	Dead	>65	FEMALE	Stge III	T2	M0	N2
TCGA-49-4494	Dead	>65	MALE	Stge III	T3	M0	N2
TCGA-67-3771	Alive	>65	FEMALE	Stge I	T1	M0	N0
TCGA-78-8655	Alive	>65	FEMALE	Stge I	T1	M0	N0
TCGA-55-6987	Alive	>65	MALE	Stge I	T1	M0	N0
TCGA-44-3398	Alive	>65	FEMALE	Stge I	T1	M0	N0
TCGA-86-A456	Alive	>65	FEMALE	Stge I	T1	M0	N0
TCGA-62-A46V	Alive	>65	FEMALE	Stge I	T2	M0	N0
TCGA-50-6594	Dead	>65	FEMALE	Stge III	T3	M0	N2
TCGA-50-5055	Dead	>65	FEMALE	Stge II	T1	M0	N1
TCGA-55-6982	Dead	>65	FEMALE	Stge II	T2	M0	N1
TCGA-86-8055	Dead	>65	MALE	Stge II	T2	M0	N1
TCGA-05-4250	Dead	>65	FEMALE	Stge III	T3	M0	N1
TCGA-49-4514	Alive	>65	FEMALE	Stge I	T1	M0	N0
TCGA-50-6597	Dead	>65	FEMALE	Stge I	T2	M0	N0
TCGA-44-A47B	Alive	>65	MALE	Stge I	T2	M0	N0
TCGA-55-8090	Dead	>65	MALE	Stge I	T1	M0	N0
TCGA-55-A57B	Alive	>65	FEMALE	Stge I	T1	M0	N0
TCGA-73-4658	Dead	>65	FEMALE	Stge I	T2	M0	N0
TCGA-38-A44F	Alive	>65	MALE	Stge I	T2	M0	N0
TCGA-62-8395	Alive	>65	FEMALE	Stge II	T3	M0	N0
TCGA-97-8171	Alive	>65	MALE	Stge IV	T2	M1	N2
TCGA-05-4245	Alive	>65	MALE	Stge III	T2	M0	N2
TCGA-55-6983	Alive	>65	MALE	Stge II	T2	M0	N1
TCGA-91-6835	Alive	>65	FEMALE	Stge I	T1	M0	N0
TCGA-73-7499	Alive	>65	FEMALE	Stge I	T2	M0	N0
TCGA-97-A4LX	Alive	>65	MALE	Stge I	T2	M0	N0
TCGA-49-6745	Alive	>65	MALE	Stge III	T2	M0	N2
TCGA-67-3772	Alive	>65	FEMALE	Stge I	T2	M0	N0
TCGA-05-4433	Alive	>65	MALE	Stge I	T2	M0	N0
TCGA-97-7554	Alive	>65	FEMALE	Stge III	T2	M0	N2
TCGA-97-A4M5	Alive	>65	MALE	Stge I	T1	M0	N0
TCGA-78-7166	Dead	>65	MALE	Stge II	T2	M0	N1
TCGA-67-3773	Alive	>65	FEMALE	Stge I	T2	M0	N0
TCGA-62-A470	Dead	>65	MALE	Stge I	T2	M0	N0
TCGA-50-5939	Dead	>65	MALE	Stge I	T2	M0	N0
TCGA-50-5935	Dead	>65	FEMALE	Stge I	T1	M0	N0
