# Supplementary material for: Identifying prognostic genes related PANoptosis in lung adenocarcinoma and developing prediction model based on bioinformatics analysis
Source: Sci Rep. 2023 Oct 20;13:17956. doi: 10.1038/s41598-023-45005-6 (PMC10589340; doi:10.1038/s41598-023-45005-6)
Supplement: Supplementary file 6 — Supplementary Table S3. [file 41598_2023_45005_MOESM6_ESM.xlsx]

## Sheet: Sheet1
Table S1 Gene sets
PANoptosis	aDCs	APC_co_inhibition	APC_co_stimulation	B_cells	CCR	CD8+_T_cells	Check-point	Cytolytic_activity	DCs	HLA	iDCs	Inflammation-promoting	Macrophages	Mast_cells	MHC_class_I	Neutrophils	NK_cells	Parainflammation	pDCs	T_cell_co-inhibition	T_cell_co-stimulation	T_helper_cells	Tfh	Th1_cells	Th2_cells	TIL	Treg	Type_I_IFN_Reponse	Type_II_IFN_Reponse	Stemness score	Mesenchymal-EMT score	Tumorigenic cytokines score	Angiogenic activity score
TAB3	CD83	C10orf54	CD40	BACH2	CCL16	CD8A	IDO1	PRF1	CCL17	HLA-E	CD1A	CCL5	C11orf45	CMA1	B2M	EVI2B	KLRC1	CXCL10	CLEC4C	BTLA	CD2	CD4	PDCD1	IFNG	PMCH	ITM2C	IL12RB2	DDX4	GPR146	CD44	CDH1	CCL3	ADE2H1
ZBP1	LAMP3	CD274	CD58	BANK1	TPO		LAG3	GZMA	CCL22	HLA-DPB2	CD1E	CD19	CD68	MS4A2	HLA-A	HSD17B11	KLRF1	PLAT	CXCR3	C10orf54	CD226		CXCL13	TBX21	LAIR2	CD38	TMPRSS6	IFIT1	SELP	DLL3	CDH2	CLEC11A	AND-1
PSTPIP2	CCL1	LGALS9	CD70	BLK	TGFBR2		CTLA4		CD209	HLA-C		CD8B	CLEC5A	TPSAB1	TAP1	KDM6B		CCND1	GZMB	CD160	CD27		CXCR5	CTLA4	SMAD2	THEMIS2	CTSC	IFIT2	AHR	NANOG	MMP2	CSF2	ARHC
MLKL		PDCD1LG2	ICOSLG	BTLA	CXCL2		TNFRSF9		CCL13	HLA-J		CXCL10	CYBB			MEGF9		LGMN	IL3RA	CD244	CD28			STAT4	CXCR6	GLYR1	LAPTM4B	IFIT3		NES	NCOR1	FGF2	ARHGEF3
TRADD		PVRL3	SLAMF1	CD79A	CCL14		ICOS			HLA-DQB1		CXCL13	FUCA1			MNDA		PLAUR	IRF7	CD274	CD40LG			CD38	GATA3	ICOS	TFRC	IRF7		NOTCH1	PTN	IFNG	AXIN2
RIPK3			TNFSF14	CD79B	TGFBR3		CD80			HLA-DQB2		CXCL9	GPNMB			NLRP12		AIM2	IRF8	CTLA4	ICOS			IL12RB2	IL26	F5	RNF145	ISG20		OLIG2	SNAI1	IL10	BAF53A
CASP1			TNFSF15	FCRL1	IL11RA		PDCD1LG2			HLA-DQA2		GNLY	HS3ST2			PADI4		MMP7	LILRA4	HAVCR2	SLAMF1			LTA		TIGIT	NETO2	MX1		PROM1	SNAI2	IL15	BBC3
FADD			TNFSF18	FCRL3	CCL11		TIGIT			HLA-DQA1		GZMB	LGMN			SELL		ICAM1	PHEX	LAG3	TNFRSF18			CSF2		KLRD1	ADAT2	MX2		SOX2	VIM	IL17	BF
CASP7			TNFSF4	HVCN1	IL4I1		CD70			HLA-A		IFNG	MMP9			TRANK1		MX2	PLD4	LAIR1	TNFRSF25					IRF4	CHST2	RSAD2		SOX9	ZEB1	IL1RN	BHLHB2
GSDMD			TNFSF8	RALGPS2	IL33		TNFSF9			HLA-DMA		IL12A	TM4SF19			VNN3		CXCL9	PTCRA	TIGIT	TNFRSF4					PRKCQ	CTLA4	TNFSF10			ZEB2	IL2	BM032
TAB2			TNFSF9		CXCL12		ICOSLG			HLA-DOB		IL12B						ANXA1			TNFRSF8					FCRL5	NFE2L3					IL4	BM039
TNFAIP3					CXCL10		KIR3DL1			HLA-DRB1		IRF1						TLR2			TNFRSF9					SIRPG	LIMA1					IL6	CBX1
RIPK1					BMPER		CD86			HLA-H		PRF1						PLA2G2D			TNFSF14					LPXN	IL1R2					IL7	CCT5
IRF1					BMP8A		PDCD1			HLA-B		STAT1						ITGA2								IL2RG	ICOS					IL8	CCT8
CASP6					CXCL11		LAIR1			HLA-DRB5		TBX21						MX1								CCL5	HSDL2					LIF	CHEK1
CASP8					IL21R		TNFRSF8			HLA-DOA								HMOX1								LCK	HTATIP2					TNF	CLC
NLRP3					IL17B		TNFSF15			HLA-DPB1								CD276								TRAF3IP3	FKBP1A						CLCN6
PABP1					TNFRSF9		TNFRSF14			HLA-DRA								TIRAP								CD86	TIGIT						CORO1C
AIM2					ILF2		IDO2			HLA-DRB6								IL33								MAL	CCR8						CST3
NLRC4					CX3CR1		CD276			HLA-L								PTGES								LILRB1	LTA						CTSF
FUNDC1					CCR8		CD40			HLA-F								TNFRSF12A								DOK2	SLC35F2						DC13
TAK1					TNFSF12		TNFRSF4			HLA-G								SCARB1								CD6	IL21R						DCK
TLR9					CSF3		TNFSF14			HLA-DMB								CD14								PAG1	AHCYL1						DKFZP434C211
ADAR					TNFSF4		HHLA2			HLA-DPA1								BLNK								LAX1	SOCS2						DPP7
CASP4					BMP3		CD244											IFIT3								PLEK	ETV7						EIF4EBP1
CASP5					CX3CL1		CD274											RETNLB								PIK3CD	BCL2L1						EIF4G1
PYCARD					BMP5		HAVCR2											IFIT2								SLAMF1	RRAGB						EMP2
TNFRSF1A					CXCR2		CD27											ISG15								XCL1	ACSL4						ENO1
CASP10					TNFRSF10D		BTLA											OAS2								GPR171	CHRNA6						ERP70
DFNA5					BMP2		LGALS9											REL								XCL2	BATF						F10
TNF					CXCL14		TMIGD2											OAS3								TBX21	LAX1						F3
MEFV					CCL28		CD28											CD44								CD2	ADPRH						FABP5
NLRP1					CXCL3		CD48											PPARG								CD53	TNFRSF4						FADS1
NLRP9					BMP6		TNFRSF25											BST2								KLHL6	ANKRD10						FADS2
CASP12					CCL21		CD40LG											OAS1								SLAMF6	CD274						FCGRT
CDK1					CXCL9		ADORA2A											NOX1								CD40	CASP1						FDPS
NFS1					CCL23		VTCN1											PLA2G2A								SIT1	LY75						FLJ10036
IFNG					IL6		CD160											IFIT1								TNFRSF4	NPTN						FLJ10292
					TNFRSF18		CD44											IFITM3								CD79A	SSTR3						FLJ10407
					IL17RD		TNFSF18											IL1RN								CD247	GRSF1						FLJ10618
					IL17D		TNFRSF18																			LCP2	CSF2RB						FLJ10948
					IL27		BTNL2																			CD3D	TMEM184C						FLJ10956
					CCL7		C10orf54																			CD27	NDFIP2						FLJ12810
					IL1R1		CD200R1																			SH2D1A	ZBTB38						FLJ13052
					CXCR4		TNFSF4																			FYB	ERI1						FLJ20331
					CXCR2P1		CD200																			ARHGAP30	TRAF3						FLJ20367
					TGFB1I1		NRP1																			ACAP1	NAB1						FLJ20425
					IFNGR1																					CST7	HS3ST3B1						FLJ20764
					IL9R																					CD3G	LAYN						FLJ23462
					IL1RAPL1																					IL2RB	JAK1						FLJ23468
					IL11																					CD3E	VDR						FLNC
					CSF1																					FCRL3	LEPROT						FN14
					IL20RA																					CORO1A	GCNT1						FYCO1
					IL25																					ITK	PTPRJ						GATM
					TNFRSF4																					TCL1A	IKZF2						GGH
					IL18																					CYBB	CSF1						GNG11
					ILF3																					CSF2RB	ENTPD1						H2AFZ
					CCL20																					IKZF1	TNFRSF18						HAS2
					TNFRSF12A																					NCF4	METTL7A						HMGCS1
					IL6ST																					DOCK2	KSR1						HNRPA2B1
					CXCL13																					CCR2	SSH1						HNRPAB
					IL12B																					PTPRC	CADM1						HRI
					TNFRSF8																					PLAC8	IL1R1						HSPC111
					IL6R																					NCKAP1L	ACP5						HSPC224
					BMPR2																					IL7R	CHST7						HSPC228
					IFNE																					2021-09-06	THADA						IDI1
					IL1RAPL2																					CD28	CD177						IFITM1
					IL3RA																					STAT4	NFAT5						IGBP1
					BMP4																					CD8A	ZNF282						IL1R1
					CCL24																					LY9	MAGEH1						IL6ST
					TNFSF13B																					CD48							INSIG1
					CCR4																					HCST							ITGA6
					IL2RA																					PTPRCAP							JTV1
					IL32																					SASH3							KIAA0090
					TNFRSF10C																					ARHGAP25							KIAA0203
					IL22RA1																					LAT							KIAA0806
					BMPR1A																					TRAT1							KIAA0874
					CXCR5																					IL10RA							KIAA1036
					CXCR3																					PAX5							KIAA1095
					IFNA8																					CCR7							KIAA1109
					IL17REL																					DOCK11							KIAA1305
					IFNB1																					PARVG							KIAA1536
					IFNAR1																					SPNS1							LDB1
					TNFRSF1B																					CD52							LMNB2
					CCL17																					HCLS1							LOC51128
					IFNL1																					ARHGAP9							LOC51192
					IL16																					GIMAP6							LOC51313
					IL1RL1																					PRKCB							LOC51668
					ILK																					MS4A1							LOC51670
					CCL25																					GPR18							LOC51696
					ILDR2																					TBC1D10C							LOC55884
					CXCR1																					GVINP1							LOC56898
					IL36RN																					P2RY8							LOC56926
					IL34																					EVI2B							LOC57100
					TGFB1																					VAMP5							LOC57213
					IFNG																					KLRK1							LPIN1
					IL19																					SELL							LSM3
					ILKAP																					MPEG1							LUM
					BMP2K																					MS4A6A							MAN1A1
					CCR10																					ARHGAP15							MAPK8IP2
					ILDR1																					MFNG							MAPRE1
					EPO																					GZMK							MCM3
					CCR7																					SELPLG							MCM7
					IL17C																					TARP							MCT-1
					IL23A																					GIMAP7							MFGE8
					CCR5																					FAM65B							MGC11266
					IL7																					INPP5D							MGC2722
					EPOR																					ITGA4							MIG-6
					CCL13																					MZB1							MNAT1
					IL2RG																					GPSM3							MPB1
					IL31RA																					STK10							MRPL12
					TNFAIP6																					CLEC2D							MRPL37
					IFNL2																					IL16							MRPS28
					BMP1																					NLRC3							MSN
					IL12RB1																					GIMAP5							MVD
					TNFAIP8																					GIMAP4							MXI1
					IL4R																					IFFO1							MYBL1
					TNFRSF6B																					CFH							MYBL2
					TNFAIP8L1																					PVRIG							MYL6
					TNFRSF10B																					CFHR1							NIFU
					IFNL3																												NME1
					CCL5																												NUDT1
					CXCL6																												NUP107
					CXCL1																												OIP2
					CCR3																												P40
					TNFSF11																												p53R2
					CSF1R																												PA26
					IL21																												PFKP
					IL1RAP																												PFN1
					IL12RB2																												PheHB
					CCL1																												PKIG
					IL17RA																												PLAUR
					CCR1																												PLOD2
					IL1RN																												PNN
					TNFRSF11B																												POLE2
					TNFRSF14																												POR
					IL13																												PP15
					IL2RB																												PRO2463
					BMP8B																												PSMA7
					CCL2																												PSMB7
					IL24																												PSMC3
					IL18RAP																												PSMD12
					TGFBI																												PSMD2
					TNFSF10																												PTMA
					TNFRSF11A																												PTS
					CXCL5																												PURB
					IL5RA																												RANBP1
					TNFSF9																												RARRES3
					IL1RL2																												RBM14
					TNFRSF13C																												RDGBB
					IL36G																												RFC3
					IL15RA																												RNASE4
					TNFRSF21																												RNASEHI
					CXCL8																												RPLP2
					IL22RA2																												RPP40
					TNFAIP8L2																												SBB103
					IL18R1																												SCD
					IFNLR1																												SDC1
					CXCR6																												SDFR1
					CCL3L3																												SELENBP1
					TNFRSF1A																												SFRS10
					IL17RE																												SFRS2
					IFNGR2																												SLC11A3
					IL17RC																												SLC16A1
					TNFAIP8L3																												SLC25A5
					ILVBL																												SLPI
					TGFBRAP1																												SMS
					CCL4L1																												SNRPA
					CSF2RA																												SNRPA1
					CCRN4L																												SNRPB
					CCL26																												SNRPC
					TNFAIP1																												SNRPE
					CCRL2																												SQLE
					IFNA10																												SRM
					TNFRSF17																												SSR3
					IFNA13																												STK17A
					IL20																												STK18
					IL18BP																												STRIN
					CCL3L1																												TCEB1
					TNFSF12-TNFSF13																												TCTEL1
					IL5																												TFPI2
					IL23R																												TIMP2
					IL26																												TUBG1
					TNF																												UAP1
					TGFA																												UMPK
					CSF2																												VDAC1
					IL1F10																												ZFP106
					CXCL17																												ZNF219
					TNFSF13																												ZNF36
					IFNA4
					IL37
					IL12A
					IL7R
					IFNA1
					IL1A
					IL4
					IL2
					CCL22
					CSF3R
					IL10
					IFNK
					TGFB2
					IL1R2
					IL1B
					IL17F
					IL27RA
					IL15
					TNFSF8
					IL36B
					XCL1
					CXCL16
					TNFRSF19
					IL3
					CCL3
					IFNA2
					BMPR1B
					IFNA21
					TNFSF18
					CCL8
					IL17RB
					TNFRSF25
					IL22
					IL10RB
					IFNAR2
					CCL18
					IFNA16
					CSF2RB
					IL36A
					TNFAIP3
					IL13RA2
					IL13RA1
					CCR9
					TNFRSF10A
					IFNA7
					IFNW1
					XCL2
					TNFSF14
					CCR2
					BMP15
					BMP10
					CCL15-CCL14
					TGFBR1
					IFNA5
					BMP7
					IFNA14
					IL20RB
					IL10RA
					IFNA17
					CCR6
					TGFB3
					CCL15
					CCL4
					CCL27
					TNFRSF13B
					TNFAIP2
					IL31
					IL17A
					TNFSF15
					CCL19
					IFNA6
					IL9
