# Supplementary material for: Identifying prognostic genes related PANoptosis in lung adenocarcinoma and developing prediction model based on bioinformatics analysis
Source: Sci Rep. 2023 Oct 20;13:17956. doi: 10.1038/s41598-023-45005-6 (PMC10589340; doi:10.1038/s41598-023-45005-6)
Supplement: Supplementary file 7 — Supplementary Table S4. [file 41598_2023_45005_MOESM7_ESM.xlsx]

## Sheet: Sheet1
Table S2 The primers of genes
PSTPIP2	Forward: 5′-ATGACGCGCTCACTGTTCAA-3′
	Reverse: 5′-TGCGGCCATTGTTCAGATGTT-3′
MLKL	Forward: 5′-AGGAGGCTAATGGGGAGATAGA-3′
	Reverse: 5′-TGGCTTGCTGTTAGAAACCTG-3′
FADD	Forward: 5′-GTGGCTGACCTGGTACAAGAG-3′
	Reverse: 5′-GGTAGATGCGTCTGAGTTCCAT-3′
RIPK1	Forward: 5′-TATCCCAGTGCCTGAGACCAAC-3′
	Reverse: 5′-GTAGGCTCCAATCTGAATGCCAG-3′
NLRC4	Forward: 5′-TGGCAAAGGCAAGTCCACTC-3′
	Reverse: 5′-CCTGCTGAGACGGAGGAAGA-3′
TRADD	Forward: 5′-GCTGTTTGAGTTGCATCCTAGC-3′
	Reverse: 5′-CCGCACTTCAGATTTCGCA-3′
GAPDH	Forward: 5′-GGA​GCG​AGA​TCC​CTC​CAA​AAT-3′
	Reverse: 5′-GGC​TGT​TGT​CAT​ACT​TCT​CAT​GG-3′
